# Supplementary material for: The ZmbHLH47-ZmSnRK2.9 Module Promotes Drought Tolerance in Maize
Source: Int J Mol Sci. 2024 May 1;25(9):4957. doi: 10.3390/ijms25094957 (PMC11084430; doi:10.3390/ijms25094957)
Supplement: Supplementary file 1 [file ijms-25-04957-s001.zip]

Archive with 2 entries (2 files):
- Final Supplementary data.pdf
- Table S1.xls
